# Supplementary material for: Systematic Review of Methods in Low-Consensus Fields: Supporting Commensuration through `Construct-Centered Methods Aggregation’ in the Case of Climate Change Vulnerability Research
Source: PLoS One. 2016 Feb 22;11(2):e0149071. doi: 10.1371/journal.pone.0149071 (PMC4762661; doi:10.1371/journal.pone.0149071)
Supplement: S2 File — Source articles and bibliography. (ZIP) [file pone.0149071.s002.zip]

Archive with 15 entries (14 files):
- data requirements/
- data requirements/Baca et al.pdf
- data requirements/Berkes & Ross.pdf
- data requirements/Capaldo et al.pdf
- data requirements/CARE.pdf
- data requirements/Deressa et al.pdf
- data requirements/Echevin.pdf
- data requirements/Ford&Smit.pdf
- data requirements/Khan&Salman.pdf
- data requirements/MutsvangwaEP.pdf
- data requirements/Nkodze et al.pdf
- data requirements/Piya et al.pdf
- data requirements/Refs for non-open access.docx
- data requirements/Salluetal.pdf
- data requirements/Tesso et al.pdf
